# Supplementary material for: ﻿The correct name for an Aquilegia (Ranunculaceae) hybrid of the parentage Aquilegiaflavescens × A.formosa
Source: PhytoKeys. 2023 Feb 23;220:31–8. doi: 10.3897/phytokeys.220.99170 (PMC10209508; doi:10.3897/phytokeys.220.99170)
Supplement: XML Treatment for Aquilegia × miniana [file phytokeys.220.99170-treatment1.xml]

<!DOCTYPE tp:taxon-treatment
  PUBLIC "-//TaxonX//DTD Taxonomic Treatment Publishing DTD v0 20100105//EN" "tax-treatment-NSO.dtd">
<tp:taxon-treatment xmlns:tp="http://www.plazi.org/taxpub"><tp:treatment-meta><kwd-group><label>Taxon classification</label><kwd>
                <named-content content-type="kingdom">Plantae</named-content>
              </kwd><kwd>
                <named-content content-type="order">Ranunculales</named-content>
              </kwd><kwd>
                <named-content content-type="family">Ranunculaceae</named-content>
              </kwd></kwd-group><mixed-citation publication-type="journal"><person-group><name><surname>Cronk</surname><given-names>Quentin C. B.</given-names></name></person-group><article-title>﻿The correct name for an <italic><tp:taxon-name><tp:taxon-name-part taxon-name-part-type="genus" reg="Aquilegia">Aquilegia</tp:taxon-name-part></tp:taxon-name></italic> (<tp:taxon-name><tp:taxon-name-part taxon-name-part-type="family">Ranunculaceae</tp:taxon-name-part></tp:taxon-name>) hybrid of the parentage <italic><tp:taxon-name><tp:taxon-name-part taxon-name-part-type="genus" reg="Aquilegia">Aquilegia</tp:taxon-name-part><tp:taxon-name-part taxon-name-part-type="species" reg="flavescens">flavescens</tp:taxon-name-part></tp:taxon-name></italic> × <italic><tp:taxon-name><tp:taxon-name-part taxon-name-part-type="genus" reg="Aquilegia">A.</tp:taxon-name-part><tp:taxon-name-part taxon-name-part-type="species" reg="formosa">formosa</tp:taxon-name-part></tp:taxon-name></italic></article-title><source>PhytoKeys</source><day>23</day><month>02</month><year>2023</year><volume>220</volume><fpage>31</fpage><lpage>38</lpage><pub-id pub-id-type="doi">10.3897/phytokeys.220.99170</pub-id></mixed-citation></tp:treatment-meta><tp:nomenclature><label>﻿</label><tp:taxon-name>
              <object-id xmlns:xlink="http://www.w3.org/1999/xlink" content-type="arpha" xlink:type="simple">E5F9AE60-7A3E-55CC-B4BA-3F7F7C704D02</object-id>
              <tp:taxon-name-part taxon-name-part-type="genus" reg="Aquilegia">Aquilegia</tp:taxon-name-part>
              <tp:taxon-name-part taxon-name-part-type="hybrid-sign">×</tp:taxon-name-part>
              <tp:taxon-name-part taxon-name-part-type="species" reg="miniana">miniana</tp:taxon-name-part>
            </tp:taxon-name><tp:taxon-authority>(J.F.Macbr. &amp; Payson) Cronk, hybr. &amp;</tp:taxon-authority><tp:taxon-status xmlns:xlink="http://www.w3.org/1999/xlink" xlink:type="simple">stat. nov.</tp:taxon-status><tp:nomenclature-citation-list><tp:nomenclature-citation><tp:taxon-name>
                  <tp:taxon-name-part taxon-name-part-type="genus" reg="Aquilegia">A.</tp:taxon-name-part>
                  <tp:taxon-name-part taxon-name-part-type="species" reg="flavescens">flavescens</tp:taxon-name-part>
                  <tp:taxon-name-part taxon-name-part-type="infraspecific-rank">var.</tp:taxon-name-part>
                  <tp:taxon-name-part taxon-name-part-type="variety" reg="miniana">miniana</tp:taxon-name-part>
                </tp:taxon-name><comment>J.F.Macbr. &amp; Payson, 1917, Contr. Gray Herb., 49: 61. Basionym.</comment></tp:nomenclature-citation></tp:nomenclature-citation-list></tp:nomenclature><tp:treatment-sec sec-type="type material" id="SECID0ELYAE"><title>Type material.</title><p><bold><italic>Holotype</italic>.</bold> Macbride and Payson 3326 (<abbrev xmlns:xlink="http://www.w3.org/1999/xlink" xlink:title="Gray Herbarium" id="ABBRID0EWYAE" xlink:type="simple">GH</abbrev>). A hybrid of the parentage: <italic><tp:taxon-name><tp:taxon-name-part taxon-name-part-type="genus" reg="Aquilegia">Aquilegia</tp:taxon-name-part><tp:taxon-name-part taxon-name-part-type="species" reg="flavescens">flavescens</tp:taxon-name-part></tp:taxon-name></italic> S.Watson × <italic><tp:taxon-name><tp:taxon-name-part taxon-name-part-type="genus" reg="Aquilegia">A.</tp:taxon-name-part><tp:taxon-name-part taxon-name-part-type="species" reg="formosa">formosa</tp:taxon-name-part></tp:taxon-name></italic> Fisch. &amp; DC., with intermediacy between the two parents.</p></tp:treatment-sec><tp:treatment-sec sec-type="type locality" id="SECID0EQZAE"><title>Type locality.</title><p>In <xref ref-type="bibr" rid="B8">Payson (1918)</xref>, further details are given of the type locality (Challis Creek) in relation to parental populations: “…Custer County, Idaho. There, near the town of Challis, at an altitude of 1620 meters, was found nearly typical <italic><tp:taxon-name><tp:taxon-name-part taxon-name-part-type="genus" reg="Aquilegia">A.</tp:taxon-name-part><tp:taxon-name-part taxon-name-part-type="species" reg="formosa">formosa</tp:taxon-name-part></tp:taxon-name></italic>, while on the slopes of Parker Mountain, about 25 miles away and at an altitude of 2,400 to 2,700 metres, was found nearly typical <italic><tp:taxon-name><tp:taxon-name-part taxon-name-part-type="genus" reg="Aquilegia">A.</tp:taxon-name-part><tp:taxon-name-part taxon-name-part-type="species" reg="flavescens">flavescens</tp:taxon-name-part></tp:taxon-name></italic>. Intermediate forms were met along Challis Creek between these altitudes.”</p><p>It is necessary to discuss an earlier name, <italic><tp:taxon-name><tp:taxon-name-part taxon-name-part-type="genus" reg="Aquilegia">Aquilegia</tp:taxon-name-part><tp:taxon-name-part taxon-name-part-type="species" reg="rubicunda">rubicunda</tp:taxon-name-part></tp:taxon-name></italic> Tidestr. (<xref ref-type="bibr" rid="B9">Tidestrom 1910</xref>), collected by Tidestrom in the Wasatch Mountains of Utah. This is also an <italic><tp:taxon-name><tp:taxon-name-part taxon-name-part-type="genus" reg="Aquilegia">Aquilegia</tp:taxon-name-part></tp:taxon-name></italic> with pink sepals. It has been considered a pink-flowered form of <italic><tp:taxon-name><tp:taxon-name-part taxon-name-part-type="genus" reg="Aquilegia">A.</tp:taxon-name-part><tp:taxon-name-part taxon-name-part-type="species" reg="flavescens">flavescens</tp:taxon-name-part></tp:taxon-name></italic> (<xref ref-type="bibr" rid="B11">Welsh 1986</xref>) and, as such, might represent an earlier name for <tp:taxon-name><tp:taxon-name-part taxon-name-part-type="genus" reg="Aquilegia">A.</tp:taxon-name-part><tp:taxon-name-part taxon-name-part-type="hybrid-sign">×</tp:taxon-name-part><tp:taxon-name-part taxon-name-part-type="species" reg="miniana">miniana</tp:taxon-name-part></tp:taxon-name>. However, the type specimen (US) bears no particular similarity to <italic><tp:taxon-name><tp:taxon-name-part taxon-name-part-type="genus" reg="Aquilegia">A.</tp:taxon-name-part><tp:taxon-name-part taxon-name-part-type="species" reg="flavescens">flavescens</tp:taxon-name-part></tp:taxon-name></italic> or its hybrid with <italic><tp:taxon-name><tp:taxon-name-part taxon-name-part-type="genus" reg="Aquilegia">A.</tp:taxon-name-part><tp:taxon-name-part taxon-name-part-type="species" reg="formosa">formosa</tp:taxon-name-part></tp:taxon-name></italic>. <xref ref-type="bibr" rid="B12">Whittemore (1997)</xref> considered it to be <italic><tp:taxon-name><tp:taxon-name-part taxon-name-part-type="genus" reg="Aquilegia">A.</tp:taxon-name-part><tp:taxon-name-part taxon-name-part-type="species" reg="micrantha">micrantha</tp:taxon-name-part></tp:taxon-name></italic>. It might well repay further study, but we can rule out relevance to the hybrid considered here.</p></tp:treatment-sec><ref-list><ref id="B8"><mixed-citation xmlns:xlink="http://www.w3.org/1999/xlink" xlink:type="simple"><person-group><name name-style="western"><surname>Payson</surname><given-names>EB</given-names></name></person-group> (<year>1918</year>) <article-title>The North American species of <italic><tp:taxon-name><tp:taxon-name-part taxon-name-part-type="genus">Aquilegia</tp:taxon-name-part></tp:taxon-name></italic>.</article-title><source>Contributions from the United States National Herbarium</source><volume>20</volume>: <fpage>140</fpage>–<lpage>144</lpage>.</mixed-citation></ref><ref id="B9"><mixed-citation xmlns:xlink="http://www.w3.org/1999/xlink" xlink:type="simple"><person-group><name name-style="western"><surname>Tidestrom</surname><given-names>I</given-names></name></person-group> (<year>1910</year>) <article-title>Species of <italic><tp:taxon-name><tp:taxon-name-part taxon-name-part-type="genus">Aquilegia</tp:taxon-name-part></tp:taxon-name></italic> Growing in Utah and in Adjacent Portions of Colorado, Idaho and Arizona.</article-title><source>American Midland Naturalist</source><volume>1</volume>(<issue>7</issue>): <fpage>165</fpage>–<lpage>171</lpage>. <ext-link xlink:type="simple" ext-link-type="doi" xlink:href="10.2307/2992905">https://doi.org/10.2307/2992905</ext-link></mixed-citation></ref><ref id="B11"><mixed-citation xmlns:xlink="http://www.w3.org/1999/xlink" xlink:type="simple"><person-group><name name-style="western"><surname>Welsh</surname><given-names>SL</given-names></name></person-group> (<year>1986</year>) <article-title>New taxa and combinations in the Utah flora.</article-title><source>The Great Basin Naturalist</source><volume>46</volume>: <fpage>254</fpage>–<lpage>260</lpage>.</mixed-citation></ref><ref id="B12"><mixed-citation xmlns:xlink="http://www.w3.org/1999/xlink" xlink:type="simple"><person-group><name name-style="western"><surname>Whittemore</surname><given-names>AT</given-names></name></person-group> (<year>1997</year>) <italic><tp:taxon-name><tp:taxon-name-part taxon-name-part-type="genus">Aquilegia</tp:taxon-name-part></tp:taxon-name></italic>. In: Flora of North America Editorial Committee (Eds) Flora of North America North of Mexico (Vol. 3). <ext-link xlink:type="simple" ext-link-type="uri" xlink:href="http://www.efloras.org/florataxon.aspx?flora_id=1%26taxon_id=233500104">http://www.efloras.org/florataxon.aspx?flora_id=1&amp;taxon_id=233500104</ext-link> [accessed 17 November 2017]</mixed-citation></ref></ref-list></tp:taxon-treatment>
